# Supplementary material for: Epidemiology, Ventilation Management and Outcomes of COPD Patients Receiving Invasive Ventilation for COVID-19—Insights from PRoVENT-COVID
Source: J Clin Med. 2023 Sep 5;12(18):5783. doi: 10.3390/jcm12185783 (PMC10532133; doi:10.3390/jcm12185783)
Supplement: Supplementary file 1 [file jcm-12-05783-s001.zip]

Archive with 1 entries (1 files):
- jcm-2544124-supplementary.pdf
